# Supplementary material for: Effects of G and SH Truncation on the Replication, Virulence, and Immunogenicity of Avian Metapneumovirus
Source: Vaccines (Basel). 2024 Jan 21;12(1):106. doi: 10.3390/vaccines12010106 (PMC10818707; doi:10.3390/vaccines12010106)
Supplement: Supplementary file 1 [file vaccines-12-00106-s001.zip]

Archive with 1 entries (1 files):
- vaccines-2799158-supplementary.pdf
